# Supplementary material for: Neonatal AAV gene therapy rescues hearing in a mouse model of SYNE4 deafness
Source: EMBO Mol Med. 2020 Dec 22;13(2):e13259. doi: 10.15252/emmm.202013259 (PMC7863404; doi:10.15252/emmm.202013259)
Supplement: Supplementary file 1 — Appendix [file EMMM-13-e13259-s001.xlsx]

## Sheet: Sheet1
Appendix Table S1										Neonatal AAV gene therapy rescues hearing in a mouse model of SYNE4 deafness
										Shahar Taiber, Roie Cohen, Ofer Yizhar-Barnea, David Sprinzak, Jeffrey R. Holt & Karen B. Avraham
ABR 4w
	Adjusted P Value
Frequency (kHz)	WT vs. WT + AAV-Syne4	Syne4-/- + AAV-Syne4 vs. Syne4-/-	Syne4-/- + AAV-Syne4 vs. WT	Syne4-/- + AAV-Syne4 vs. Syne4-/- + AAV-GFP	Syne4-/- vs. WT	Syne4-/- vs. Syne4-/- + AAV-GFP	WT vs. Syne4-/- + AAV-GFP
6	0.5763	<0.0001	0.186	<0.0001	<0.0001	0.8307	<0.0001
12	0.5763	<0.0001	0.1709	<0.0001	<0.0001	0.618	<0.0001
18	0.5763	<0.0001	0.0578	<0.0001	<0.0001	0.2858	<0.0001
24	0.378	<0.0001	0.0248	<0.0001	<0.0001	0.7756	<0.0001
30	0.9859	<0.0001	0.2638	<0.0001	<0.0001	0.1257	<0.0001
35	0.5763	<0.0001	0.1581	<0.0001	<0.0001	0.3548	<0.0001
ABR 8w
	Adjusted P Value
Frequency (kHz)	WT vs. WT + AAV-Syne4	Syne4-/- + AAV-Syne4 vs. Syne4-/-	Syne4-/- + AAV-Syne4 vs. WT	Syne4-/- + AAV-Syne4 vs. Syne4-/- + AAV-GFP	Syne4-/- vs. WT	Syne4-/- vs. Syne4-/- + AAV-GFP	WT vs. Syne4-/- + AAV-GFP
6	0.4885	<0.0001	0.0521	<0.0001	<0.0001	>0.9999	<0.0001
12	0.6866	<0.0001	0.0108	<0.0001	<0.0001	0.8308	<0.0001
18	0.5229	<0.0001	<0.0001	<0.0001	<0.0001	>0.9999	<0.0001
24	0.4885	<0.0001	<0.0001	<0.0001	<0.0001	0.8032	<0.0001
30	0.2552	0.006	<0.0001	0.0029	<0.0001	>0.9999	<0.0001
35	0.6866	0.0643	0.0003	0.0512	<0.0001	>0.9999	<0.0001
ABR 12w
	Adjusted P Value
Frequency (kHz)	WT vs. WT + AAV-Syne4	Syne4-/- + AAV-Syne4 vs. Syne4-/-	Syne4-/- + AAV-Syne4 vs. WT	Syne4-/- + AAV-Syne4 vs. Syne4-/- + AAV-GFP	Syne4-/- vs. WT	Syne4-/- vs. Syne4-/- + AAV-GFP	WT vs. Syne4-/- + AAV-GFP
6	0.4873	<0.0001	0.0493	<0.0001	<0.0001	0.8707	<0.0001
12	0.8726	<0.0001	0.0024	<0.0001	<0.0001	0.6151	<0.0001
18	0.6886	<0.0001	<0.0001	<0.0001	<0.0001	0.5945	<0.0001
24	0.6886	<0.0001	<0.0001	0.0001	<0.0001	0.4248	<0.0001
30	0.7517	0.001	0.0008	0.0069	<0.0001	0.9058	<0.0001
35	0.9015	0.0324	0.0227	0.0601	<0.0001	>0.9999	0.0003
DPOAE 4w
	Adjusted P Value
Frequency (kHz)	WT vs. WT + AAV-Syne4	Syne4-/- + AAV-Syne4 vs. Syne4-/-	Syne4-/- vs. WT	Syne4-/- + AAV-Syne4 vs. WT
6	0.9044	0.0511	0.0013	0.1469
12.4	0.9734	<0.0001	<0.0001	0.5845
18	0.9734	<0.0001	<0.0001	>0.9999
24	0.9734	<0.0001	<0.0001	0.7153
30.2	0.8905	<0.0001	<0.0001	0.2754
35	0.9025	<0.0001	<0.0001	0.2754
Fear conditioning 12w
	Adjusted P Value
Measure	WT	Syne4-/-	Syne4-/- + AAV-Syne4	Syne4-/- + AAV-GFP
Activity	0.0005	0.8609	0.0001	0.8609
Freezing	<0.0001	0.1665	<0.0001	0.4944
Open field 12w
	Adjusted P Value
Measure	WT vs. WT + AAV-Syne4	WT vs. Syne4-/-
Rotations	0.61	0.12
Distance traveled	0.19	0.18
Time in zone	0.34	0.65
OHC nuclei dist 4w
	Adjusted P Value
Region (kHz)	Syne4-/- vs. WT	Syne4-/- + AAV-Syne4 vs. WT	Syne4-/- + AAV-Syne4 vs. Syne4-/-
8	<0.0001	<0.0001	<0.0001
16	<0.0001	<0.0001	<0.0001
32	<0.0001	0.1061	<0.0001
IHC nuclei dist 4w
	Adjusted P Value
Region (kHz)	Syne4-/- vs. WT	Syne4-/- + AAV-Syne4 vs. WT	Syne4-/- + AAV-Syne4 vs. Syne4-/-
8	0.125	0.5737	0.0802
16	0.4484	0.3125	0.5769
32	0.8326	0.7258	0.8326
OHC nuclei dist 12w
	Adjusted P Value
Region (kHz)	Syne4-/- + AAV-Syne4 vs. WT
12	0.27
Weight
	Adjusted P Value
comparison	4w	8w	12w
Syne4-/- + AAV-Syne4 vs. Syne4-/-	0.2862	0.7876	0.2843
Syne4-/- + AAV-Syne4 vs. WT	0.5593	>0.9999	0.8485
Syne4-/- + AAV-Syne4 vs. WT + AAV-Syne4	0.7387	0.9704	>0.9999
Syne4-/- vs. Syne4-/- + AAV-GFP	0.5775	0.7355	0.975
Syne4-/- vs. WT	0.9982	0.9697	0.7203
Syne4-/- vs. WT + AAV-Syne4	0.9833	0.9982	0.1145
Syne4-/- vs. Syne4-/- + AAV-GFP	0.0168	0.2491	0.8936
WT vs. WT + AAV.Syne4	0.9991	0.9966	0.7075
WT vs. Syne4-/- + AAV.GFP	0.1792	0.8796	>0.9999
WT + AAV.Syne4 vs. Syne4-/- + AAV.GFP	0.162	0.5428	0.964
