# Supplementary material for: Neonatal AAV gene therapy rescues hearing in a mouse model of SYNE4 deafness
Source: EMBO Mol Med. 2020 Dec 22;13(2):e13259. doi: 10.15252/emmm.202013259 (PMC7863404; doi:10.15252/emmm.202013259)
Supplement: Supplementary file 3 — Movie EV1 [file EMMM-13-e13259-s003.zip]

Archive with 4 entries (4 files):
- Movie EV 1.docx
- __MACOSX/._Movie EV 1.docx
- EMM-2020-13259-V2-EV_Movie.mp4
- __MACOSX/._EMM-2020-13259-V2-EV_Movie.mp4
