# Supplementary material for: Neonatal AAV gene therapy rescues hearing in a mouse model of SYNE4 deafness
Source: EMBO Mol Med. 2020 Dec 22;13(2):e13259. doi: 10.15252/emmm.202013259 (PMC7863404; doi:10.15252/emmm.202013259)
Supplement: Supplementary file 4 — Source Data for Expanded View [file EMMM-13-e13259-s010.zip]

Archive with 47 entries (38 files):
- Fig EV1/
- Fig EV1/P10 mut tile scan.jpg
- __MACOSX/
- __MACOSX/Fig EV1/
- __MACOSX/Fig EV1/._P10 mut tile scan.jpg
- Fig EV1/P12 mut tile scan.jpg
- __MACOSX/Fig EV1/._P12 mut tile scan.jpg
- __MACOSX/._Fig EV1
- Fig EV2/
- Fig EV2/Liu expression.xlsx
- __MACOSX/Fig EV2/
- __MACOSX/Fig EV2/._Liu expression.xlsx
- Fig EV2/Open field rotations.xlsx
- __MACOSX/Fig EV2/._Open field rotations.xlsx
- Fig EV2/Open field distance traveled.xlsx
- __MACOSX/Fig EV2/._Open field distance traveled.xlsx
- Fig EV2/Open field in zone.xlsx
- __MACOSX/Fig EV2/._Open field in zone.xlsx
- Fig EV2/Scheffer coch.xlsx
- __MACOSX/Fig EV2/._Scheffer coch.xlsx
- Fig EV2/Scheffer vest.xlsx
- __MACOSX/Fig EV2/._Scheffer vest.xlsx
- __MACOSX/._Fig EV2
- Fig EV3/
- Fig EV3/12w ABR.xlsx
- __MACOSX/Fig EV3/
- __MACOSX/Fig EV3/._12w ABR.xlsx
- Fig EV3/Open field rotations.xlsx
- __MACOSX/Fig EV3/._Open field rotations.xlsx
- Fig EV3/Open field distance traveled.xlsx
- __MACOSX/Fig EV3/._Open field distance traveled.xlsx
- Fig EV3/Open field in zone.xlsx
- __MACOSX/Fig EV3/._Open field in zone.xlsx
- Fig EV3/Weight gain.xlsx
- __MACOSX/Fig EV3/._Weight gain.xlsx
- Fig EV3/8w ABR.xlsx
- __MACOSX/Fig EV3/._8w ABR.xlsx
- Fig EV3/4w DPOAE.xlsx
- __MACOSX/Fig EV3/._4w DPOAE.xlsx
- Fig EV3/4w ABR.xlsx
- __MACOSX/Fig EV3/._4w ABR.xlsx
- __MACOSX/._Fig EV3
- Fig EV4/
- Fig EV4/8w ABR.xlsx
- __MACOSX/Fig EV4/
- __MACOSX/Fig EV4/._8w ABR.xlsx
- __MACOSX/._Fig EV4
