# Supplementary material for: Neonatal AAV gene therapy rescues hearing in a mouse model of SYNE4 deafness
Source: EMBO Mol Med. 2020 Dec 22;13(2):e13259. doi: 10.15252/emmm.202013259 (PMC7863404; doi:10.15252/emmm.202013259)
Supplement: Supplementary file 4 — Source Data for Expanded View [file EMMM-13-e13259-s010.zip › Fig EV2/Liu expression.xlsx]

## Sheet: Sheet1
	Syne4
IHC	151.04	2.99
OHC	280.92	8.69
Pillar	34.13	1.64
Deiters	6.81	0.44
