# Supplementary material for: Neonatal AAV gene therapy rescues hearing in a mouse model of SYNE4 deafness
Source: EMBO Mol Med. 2020 Dec 22;13(2):e13259. doi: 10.15252/emmm.202013259 (PMC7863404; doi:10.15252/emmm.202013259)
Supplement: Supplementary file 4 — Source Data for Expanded View [file EMMM-13-e13259-s010.zip › Fig EV2/Open field rotations.xlsx]

## Sheet: Sheet1
	WT															Syne4-/-															WT AAV-Syne4
	67	65	wtA	wtB	wtC	81	85	86	79							54	53	50	51	49	8	6	7	R	L	N					47	64	66	68	42	41	40
5-15	24	26	15	15	18	20	14	15	23							16	17	12	19	10	27	16	11	10	14	17					15	29	19	24	17	22	15
