# Supplementary material for: Neonatal AAV gene therapy rescues hearing in a mouse model of SYNE4 deafness
Source: EMBO Mol Med. 2020 Dec 22;13(2):e13259. doi: 10.15252/emmm.202013259 (PMC7863404; doi:10.15252/emmm.202013259)
Supplement: Supplementary file 4 — Source Data for Expanded View [file EMMM-13-e13259-s010.zip › Fig EV2/Open field in zone.xlsx]

## Sheet: Sheet1
	Syne4+/+															Syne4-/-															WT AAV-Syne4
	67	65	wtA	wtB	wtC	81	85	86	79							54	53	50	51	49	8	6	7	R	L	N					47	64	66	68	42	41	40
5-15	49	32	104	55	68	18	64	57	37.2							8.4	4.5	46	77	77	66	25	15	10	57	130					38.56	38.72	73.6	19.4	54.76	54.12	16.88
