# Supplementary material for: Neonatal AAV gene therapy rescues hearing in a mouse model of SYNE4 deafness
Source: EMBO Mol Med. 2020 Dec 22;13(2):e13259. doi: 10.15252/emmm.202013259 (PMC7863404; doi:10.15252/emmm.202013259)
Supplement: Supplementary file 4 — Source Data for Expanded View [file EMMM-13-e13259-s010.zip › Fig EV2/Scheffer coch.xlsx]

## Sheet: Sheet1
time	GFP-	GFP+
E16	13.1	11.7
P0	80.9	394.6
P4	20.2	364.1
P7	5.8	421.2
