# Supplementary material for: Neonatal AAV gene therapy rescues hearing in a mouse model of SYNE4 deafness
Source: EMBO Mol Med. 2020 Dec 22;13(2):e13259. doi: 10.15252/emmm.202013259 (PMC7863404; doi:10.15252/emmm.202013259)
Supplement: Supplementary file 4 — Source Data for Expanded View [file EMMM-13-e13259-s010.zip › Fig EV2/Scheffer vest.xlsx]

## Sheet: Sheet1
time	GFP-	GFP+
E16	28.1	23.2
P0	10	404
P4	7.6	152
P7	22.2	278.3
