# Supplementary material for: Neonatal AAV gene therapy rescues hearing in a mouse model of SYNE4 deafness
Source: EMBO Mol Med. 2020 Dec 22;13(2):e13259. doi: 10.15252/emmm.202013259 (PMC7863404; doi:10.15252/emmm.202013259)
Supplement: Supplementary file 4 — Source Data for Expanded View [file EMMM-13-e13259-s010.zip › Fig EV3/12w ABR.xlsx]

## Sheet: Sheet1
	WT						WT AAV-Syne4
	65	67	79	81	85	86	47	63	64	66	68
6	25	25	25	25	25	20	30	40	35	35	25
12	15	10	10	10	20	10	10	15	20	20	10
18	15	15	10	10	10	10	20	15	25	20	10
24	20	20	25	20	15	15	35	30	20	25	20
30	30	30	60	40	35	40	70	45	35	35	35
35	45	50	70	60	50	45	85	45	40	60	40
