# Supplementary material for: Neonatal AAV gene therapy rescues hearing in a mouse model of SYNE4 deafness
Source: EMBO Mol Med. 2020 Dec 22;13(2):e13259. doi: 10.15252/emmm.202013259 (PMC7863404; doi:10.15252/emmm.202013259)
Supplement: Supplementary file 4 — Source Data for Expanded View [file EMMM-13-e13259-s010.zip › Fig EV3/Weight gain.xlsx]

## Sheet: Sheet1
	Mut + AAV.Syne4											Mut									WT					WT + AAV.Syne4						Mut + AAV.GFP
	42	56	57	62	69	70	71	72	73	83	84	49	50	51	52	53	54	30	32	34	40	65	67			44	47	63	64	66	68	60	61	74	75	76	77	78
4w	9	10.5	9.5	8.5	16	15	17	17.5	16	17	14	9	10	10	7.5	14	12				13	10.5	9			15	14	6.5	12.5	9	10.5	15	14	17.5	13.5	15	15	15
8w	16	16	16	15	19.5	19.5	25	23	23	25	20	15	20	16		21	18					22	17			10.5	21	20	19	19	22	19.5	20	29	18	24	20	24
12w	19.5	18	22	20	22	22	29	25	27	30	21	18.5	24	18.5		22	19.5	18	22	20		24	21	20	22		24	24	21	22	25	22	22	28	17		21
