# Supplementary material for: Neonatal AAV gene therapy rescues hearing in a mouse model of SYNE4 deafness
Source: EMBO Mol Med. 2020 Dec 22;13(2):e13259. doi: 10.15252/emmm.202013259 (PMC7863404; doi:10.15252/emmm.202013259)
Supplement: Supplementary file 4 — Source Data for Expanded View [file EMMM-13-e13259-s010.zip › Fig EV3/8w ABR.xlsx]

## Sheet: Sheet1
	Mut + AAV.Syne4											Mut					WT						Best performer (Mut AAV Syne4)	WT AAV-Syne4 (n=6)						Mut + AAV.GFP
	42	56	57	62	69	70	71	72	73	83	84	50	53	54	51	49	65	67	79	81	85	86	57	44	47	63	64	66	68	60	61	74	75	76	77	78
6	50	35	30	40	85	30	35	40	30	25	35	90	90	90	90	90	25	25	25	20		20	30	45	35	35	25	30	20	90	90	90	90	90	90	90
12	65	15	10	70	70	15	25	35	10	10	25	80	75	75	75	75	15	10	10	10		10	10	15	15	20	20	10	10	75	75	75	75	75	70	75
18	70	30	10	75	80	40	45	25	30	20	25	85	80	80	80	75	20	10	10	10	10	10	10	20	15	25	20	20	10	85	80	85	80	80	80	70
24	90	20	20	70	80	50	65	30	40	35	35	90	90	75	85	70	20	15	20	10	20	20	20	50	25	25	15	20	20	80	80	80	80	85	75	80
30	90	55	40	80	90	85	80	60	60	50	55	90	90	90	90	90	35	25	40	25	35	35	40	70	45	40	25	45	35	90	90	90	90	90	90	90
35	90	80	45	90	90	90	80	60	60	65	65	90	90	90	90	90	35	35	65	40	50	50	45	75	65	40	35	50	35	90	90	90	90	90	90	90
