# Supplementary material for: Neonatal AAV gene therapy rescues hearing in a mouse model of SYNE4 deafness
Source: EMBO Mol Med. 2020 Dec 22;13(2):e13259. doi: 10.15252/emmm.202013259 (PMC7863404; doi:10.15252/emmm.202013259)
Supplement: Supplementary file 4 — Source Data for Expanded View [file EMMM-13-e13259-s010.zip › Fig EV3/4w DPOAE.xlsx]

## Sheet: Sheet1
	WT (n=6)						WT AAV-Syne4 (n=6)
	1b	2b	3b	4b	52	54	40	41	42	51	52	55
6	75	80	55	85	60	50	55	85	85	80	80	50
12.4	30	30	25	35	30	30	25	20	25	55	25	15
18	35	35	30	35	30	30	30	30	45	40	30	30
24	40	40	40	40	35	25	30	25	50	20	40	40
30.2	45	45	45	40	50	45	55	45	55	40	45	70
35	45	55	45	50	85	45	65	50	70	40	50	85
