# Supplementary material for: Neonatal AAV gene therapy rescues hearing in a mouse model of SYNE4 deafness
Source: EMBO Mol Med. 2020 Dec 22;13(2):e13259. doi: 10.15252/emmm.202013259 (PMC7863404; doi:10.15252/emmm.202013259)
Supplement: Supplementary file 4 — Source Data for Expanded View [file EMMM-13-e13259-s010.zip › Fig EV3/4w ABR.xlsx]

## Sheet: Sheet1
WT							WT AAV-Syne4
40	65	67	79	81	85	86	44	47	63	64	66	68	40
25	25	25	25	25	25		30	30	40	25	40	25	30
10	10	10	10	10	10	10	15	10	35	10	20	10	15
15	10	10	10	15	15	10	25	20	25	10	20	10	20
15	10	10	15	15	15	20	30	25	35	10	20	15	20
25	30	30	40	30	30	35	40	25	20	15	30	30	50
30	25	25	60	50	55	40	35	30	65	35	30	40	70
