# Supplementary material for: Neonatal AAV gene therapy rescues hearing in a mouse model of SYNE4 deafness
Source: EMBO Mol Med. 2020 Dec 22;13(2):e13259. doi: 10.15252/emmm.202013259 (PMC7863404; doi:10.15252/emmm.202013259)
Supplement: Supplementary file 6 — Source Data for Figure 2 [file EMMM-13-e13259-s004.zip]

Archive with 18 entries (17 files):
- Figure 2/
- Figure 2/HC survival.xlsx
- __MACOSX/Figure 2/._HC survival.xlsx
- Figure 2/.DS_Store
- __MACOSX/Figure 2/._.DS_Store
- Figure 2/P8+1DIV mut FM1-43.jpg
- Figure 2/P8 WT 16khz.jpg
- Figure 2/P8 WT 32khz.jpg
- Figure 2/P14 mut 16khz.jpg
- Figure 2/P8 mut 16khz.jpg
- Figure 2/P14 mut 8khz.jpg
- __MACOSX/Figure 2/._P14 mut 8khz.jpg
- Figure 2/P14 mut 32khz.jpg
- Figure 2/P8 mut 32khz.jpg
- Figure 2/P8 mut 8khz.jpg
- Figure 2/P8 WT 8khz.jpg
- Figure 2/P8 mut tile scan.jpg
- Figure 2/P8+1DIV WT FM1-43.jpg
