# Supplementary material for: Neonatal AAV gene therapy rescues hearing in a mouse model of SYNE4 deafness
Source: EMBO Mol Med. 2020 Dec 22;13(2):e13259. doi: 10.15252/emmm.202013259 (PMC7863404; doi:10.15252/emmm.202013259)
Supplement: Supplementary file 6 — Source Data for Figure 2 [file EMMM-13-e13259-s004.zip › Figure 2/HC survival.xlsx]

## Sheet: Sheet1
distance from apex (mm)	p8		p10		p12		p14
	OHC	IHC	OHC	IHC	OHC	IHC	OHC	IHC
0	31	10	36	12	43	13	50	7
	33	9	38	11	38	12	50	10
	31	8	42	9	43	12	36	11
	29	9	37	9	41	11	35	10
0.4	30	10	41	9	43	12	31	11
	32	9	41	10	43	14	31	12
	28	10	46	9	42	11	25	12
	28	9	44	10	40	12	13	11
0.8	32	11	43	10	32	10	8	11
	29	9	43	11	37	11	17	10
	28	9	40	10	36	11	11	11
	32	10	42	10	32	11	16	12
1.2	29	8	42	11	38	10	3	11
	30	10	39	11	36	11	15	11
	27	8	41	10	36	12	7	13
	29	10	40	12	38	11	6	11
1.6	35	9	38	11	35	10	4	11
	29	10	39	11	43	12	1	10
	29	9	42	11	32	12	1	12
	34	8	40	12	24	12	2	10
2	31	9	37	11	38	13	1	10
	34	9	41	11	43	13	0	10
	34	8	38	13		13	0	10
	31	9	42	12	23	10	0	10
2.4	33	9	42	12	44	12	0	11
	27	8	40	12	42	10	3	7
	31	8	37	12	32	11	0	10
	36	9	35	12		10	0	8
2.8	29	10	39	12	31		0	6
	31	10	37	12	41		0	11
	30	11	41	12
	31	10	36	12
3.2	32	9	40	12
		9		13
