# Supplementary material for: Neonatal AAV gene therapy rescues hearing in a mouse model of SYNE4 deafness
Source: EMBO Mol Med. 2020 Dec 22;13(2):e13259. doi: 10.15252/emmm.202013259 (PMC7863404; doi:10.15252/emmm.202013259)
Supplement: Supplementary file 7 — Source Data for Figure 3 [file EMMM-13-e13259-s005.zip]

Archive with 38 entries (37 files):
- Figure 3/
- Figure 3/P9 inj AAV-GFP tile can.jpg
- __MACOSX/Figure 3/._P9 inj AAV-GFP tile can.jpg
- Figure 3/YZ 927-1 8khz.jpg
- __MACOSX/Figure 3/._YZ 927-1 8khz.jpg
- Figure 3/GFP #3 b.27.05 ext 03.06 32khz-2 IHC.czi (RGB).jpg
- Figure 3/YZ 1672-1 32khz.jpg
- Figure 3/transduction efficiency.xlsx
- __MACOSX/Figure 3/._transduction efficiency.xlsx
- Figure 3/P9 inj AAV-GFP 8khz.jpg
- Figure 3/GFP #1 b.27.05 ext 03.06 8khz-2 OHC.png
- __MACOSX/Figure 3/._GFP #1 b.27.05 ext 03.06 8khz-2 OHC.png
- Figure 3/GFP #1 b.27.05 ext 03.06 8khz-2 OHC.jpg
- __MACOSX/Figure 3/._GFP #1 b.27.05 ext 03.06 8khz-2 OHC.jpg
- Figure 3/IHC intensity.xlsx
- __MACOSX/Figure 3/._IHC intensity.xlsx
- Figure 3/GFP #1 b.27.05 ext 03.06 8khz-2 IHC.jpg
- __MACOSX/Figure 3/._GFP #1 b.27.05 ext 03.06 8khz-2 IHC.jpg
- Figure 3/YZ 1924-1 32khz.jpg
- Figure 3/GFP #1 b.27.05 ext 03.06 8khz-2 IHC.png
- __MACOSX/Figure 3/._GFP #1 b.27.05 ext 03.06 8khz-2 IHC.png
- Figure 3/GFP #3 b.27.05 ext 03.06 32khz-1 OHC.czi (RGB).jpg
- Figure 3/GFP #3 b.27.05 ext 03.06 16khz-1 OHC.czi (RGB).jpg
- Figure 3/YZ 927-3 8khz.jpg
- Figure 3/GFP #2 b.27.05 ext 03.06 32khz-1 IHC.czi (RGB).jpg
- Figure 3/P14 16khz mut inj AAV-S4 FLAG.jpg
- Figure 3/GFP #3 b.27.05 ext 03.06 8khz-1 IHC.czi (RGB).jpg
- Figure 3/P9 inj AAV-GFP 16khz.jpg
- __MACOSX/Figure 3/._P9 inj AAV-GFP 16khz.jpg
- Figure 3/XZ 1200-1 16khz.jpg
- Figure 3/P9 inj AAV-GFP 32khz.jpg
- Figure 3/FLAG intensity.xlsx
- __MACOSX/Figure 3/._FLAG intensity.xlsx
- Figure 3/OHC intensity.xlsx
- __MACOSX/Figure 3/._OHC intensity.xlsx
- Figure 3/GFP #2 b.27.05 ext 03.06 32khz-1 OHC.czi (RGB).jpg
- Figure 3/GFP #3 b.27.05 ext 03.06 16khz-1 IHC.czi (RGB).jpg
- Figure 3/GFP #3 b.27.05 ext 03.06 8khz-1 OHC.czi (RGB).jpg
