# Supplementary material for: Neonatal AAV gene therapy rescues hearing in a mouse model of SYNE4 deafness
Source: EMBO Mol Med. 2020 Dec 22;13(2):e13259. doi: 10.15252/emmm.202013259 (PMC7863404; doi:10.15252/emmm.202013259)
Supplement: Supplementary file 7 — Source Data for Figure 3 [file EMMM-13-e13259-s005.zip › Figure 3/transduction efficiency.xlsx]

## Sheet: Sheet1
	IHC			OHC
	mouse #1	#2	#3	mouse #1	#2	#3
8kHz	100	100	100	100	100	100
16kHz	100	100	100	100	100	100
32kHz	100	100	100	100	100	100
