# Supplementary material for: Neonatal AAV gene therapy rescues hearing in a mouse model of SYNE4 deafness
Source: EMBO Mol Med. 2020 Dec 22;13(2):e13259. doi: 10.15252/emmm.202013259 (PMC7863404; doi:10.15252/emmm.202013259)
Supplement: Supplementary file 7 — Source Data for Figure 3 [file EMMM-13-e13259-s005.zip › Figure 3/IHC intensity.xlsx]

## Sheet: Sheet1
Cntrl	Mouse #1			Mouse #2			Mouse #3
position (khz)	8	16	32	8	16	32	8	16	32
-0.747117	124.165	385.244	85.0391	106.668	135.076	68.206	68.0759	127.726	75.6698
-0.956017	144.672	161.044	86.5203	131.053	137.665	82.4277	94.9697	190.862	79.4215
-1.52132	149.037	160.801	88.8907	157.189	137.695	88.7035	96.5767	201.639	79.8693
-0.414417	158.42	237.085	91.3268	158.397	138.044	91.3015	100.519	203.633	81.1843
1.88688	171.616	327.921	98.4883	166.368	138.384	110.703	112.547	213.959	82.1511
-0.445817	173.902	251.589	109.38	166.52	152.218	111.691	113.381	215.018	96.9168
-1.70182	184.147	474.653	112.163	169.635	156.989	112.734	141.953	231.502	97.6841
-0.325017	194.701	363.944	112.875	174.064	162.688	120.403	164.844	251.066	98.4668
0.698983	194.823	198.738	118.794	175.865	163.886	125.509	180.74	349.219	107.638
-0.00881667	207.56	180.582	118.915	192.312	178.138	131.788	212.234	434.578	112.097
-1.25032	211.24	181.709	123.517	194.527	184.853	132.487	220.507		117.117
-0.193917	224.107	468.229	125.48	202.728	187.268	132.783			124.447
0.344183	248.185	559.323	128.975	208.094	189.189	165.905			130.013
0.296983	262.434	409.956	129.656	212.805	196.871	183.209			133.933
3.70928	279.596	184.361	130.845	222.252	202.888	215.846			153.656
-0.817817	292.781	199.852	133.701	222.39	203.335	221.161			158.233
-0.0259167	434.038	288.1	133.936	230.467	216.592	254.424			160.306
-0.239117		190.884	138.169	243.936	272.524	257.674			225.558
-0.884317		569.058	139.055		332.17				242.001
1.97188		500.475	141.637						272.091
0.728983			143.639						362.383
0.659183			144.203
0.345583			153.979
-1.11022			155.239
			184.451
			223.601
