# Supplementary material for: Neonatal AAV gene therapy rescues hearing in a mouse model of SYNE4 deafness
Source: EMBO Mol Med. 2020 Dec 22;13(2):e13259. doi: 10.15252/emmm.202013259 (PMC7863404; doi:10.15252/emmm.202013259)
Supplement: Supplementary file 7 — Source Data for Figure 3 [file EMMM-13-e13259-s005.zip › Figure 3/FLAG intensity.xlsx]

## Sheet: Sheet1
position	DAPI								FLAG								Myo7a
0	0		0	0.00035835		0.0224791	0.0159128	0	0		0.299824	0.091441		0.0190056	0.36244	0.431818	0.560825	0.161512	0.728571	0.400401		0.456976	0.555963	0.4375
0.0852	0.0123291	0.0215278	0.00104752	0.00066669		0	0.0207303	0	0.0158973	0.0215278	0.400352	0.0227349		0.154969	0.169114	0.295455	0.441236	0.185567	0.607142	0.287005		0.0237416	0.397117	0.34375
0.17039	0.00655106	0.0155879	0	0.0187508	0	0	0.0364246	0.00699301	0.0127189	0.0155879	0.398589	0.0940321	0.166667	0.283625	0.0288385	0.113636	0.156702	0.209623	0.821427	0.250878	0.636364	0.623145	0.358862	1
0.25559	0.00462505	0.0178196	0	0.0125005	0	0.0273387	0.0253292	0	0.112878	0.0178196	0.169314	0.0424607	0.341562	0	0.23391	0.159091	0.152576	0.329898	0.189283	0.25991	0.315377	1	0.24605	0.25
0.34079	0.0165676	0.0170779	0.00208616	0.00404184	0.00102857	0.00607515	0.00884462	0.00699301	0	0.0170779	0.00705486	0.0769809	0.579217	0.273392	0.333247	0.340909	0.36495	0.463918	0.814287	0.443803	0.18855	0.658755	0.640328	0.5
0.42598	0.0142551	0.00222494	0.00887729	0.0126672	0.0171952	0.0249089	0.00746269	0.00699301	0.0111297	0.00222494	0.135802	0.0200602	0.231483	0.166667	0.271563	0.386364	0.204123	0.539518	0.842859	0.331159	0.601009	0.293768	1	0.46875
0.51118	0.00462505	0.0103964	0.0203645	0.0102504	0.0343917	0.0224791	0.0310941	0.027972	0.0763108	0.0103964	0.0529099	0.0518221	0.316871	0.0891806	0.271473	0.272727	0.094846	0.536082	0.564284	0.616533	0.7413	0.109794	0.569333	0.5625
0.59637	0.0281303	0.00074165	0.0104397	0.0229176	0.0393881	0.013973	0.0574707	0	0	0.00074165	0.201059	0.20896	0.402263	0.277778	0.304583	0.431818	0.164949	0.216495	0.300001	0.702459	0.488777	0.388723	0.541614	0.875
0.68157	0.00809056	0.013363	0.00940105	0.0341681	0.0198417	0.0425272	0.0419336	0	0.0842595	0.013363	0.220458	0.144266	0.296296	0.0935667	0.169829	0.545455	0.505156	0.735397	0.517856	0.749373	0.404041	0.388723	0.711887	0.40625
0.76677	0.0138751	0.0066815	0.0224507	0.0263344	0.0329214	0.00607515	0.0214406	0.013986	0.3593	0.0066815	0.125222	0.0789034	0.439817	0.201756	0.344638	0.113636	0.220618	0.649485	0.600002	0.778726	0.656005	0.296739	0.483829	0.96875
0.85196	0.0111761	0.00593985	0.0140971	0.0220842	0.00426191	0	0.0376692	0	0.108108	0.00593985	0.262787	0.336259	0.209363	0.236842	0.419138	0.386364	0.171136	0.701033	0.357145	1	0.480359	0.857567	0.204962	0.75
0.93716	0.0281303	0.026726	0.0328992	0.0285845	0.0595238	0	0.0088846	0.013986	0.066773	0.026726	0.583775	0.406553	0.125	0.340644	0.360482	0.272727	0.779382	1	0.721431	0.393377	0.363636	0.222554	0.528813	0.375
1.02236	0.0447044	0.0245011	0.0391666	0.0312513	0.0142559	0.0346294	0.071863	0.00699301	0.556438	0.0245011	0.335098	0.514042	0.34105	0.229533	0.313841	0.0681818	1	0.597938	1	0.291646	0.347923	0.608312	0.492019	0.34375
1.10755	0.0127156	0.0334075	0.0417765	0.0416684	0.0180774	0.047388	0.128879	0.027972	0.249603	0.0334075	0.375661	0.418589	0.691871	0.0818722	0.503875	0.704545	0.560825	0.29897	0.875002	0.439538	0.345118	0.744807	0.222467	0.875
1.19275	0.00886359	0.0579086	0.0490825	0.0310263	0.0608464	0.0255161	0.103412	0.041958	0.372019	0.0579086	0.37919	0.359746	0.444446	0.116958	0.684915	0.613636	0.771134	0.213059	0.58214	0.406172	1	0.86647	0.369803	0.15625
1.27795	0.0724482	0.0571669	0.13995	0.0625026	0.0942095	0.101458	0.196221	0.0489511	0.243243	0.0571669	0.483244	0.395854	0.443929	0.0804083	0.878776	0.681818	0.311342	0.783505	0.567854	0.397893	0.601009	0.792285	0.195153	0.53125
1.36314	0.0562605	0.0824029	0.454304	0.138589	0.137713	0.0808019	0.298606	0.0979021	0.220986	0.0824029	0.760141	0.638833	0.605454	1	0.841124	1	0.476288	0.371134	0.307141	0.753638	0.54265	0.789319	0.316072	0.5
1.44834	0.203083	0.153674	0.52376	0.225009	0.23545	0.113609	0.589552	0.293706	0.243243	0.153674	0.659613	0.702106	0.64815	0.296783	0.981309	0.772727	0.350516	0.604813	0.364285	0.953337	0.454545	0.213652	0.520788	0.25
1.53354	0.492483	0.432073	0.844905	0.659736	0.379042	0.284326	0.802022	0.335664	1	0.432073	0.862435	1	0.376029	0.660819	1	0.25	0.608246	0.192439	0.353569	0.322755	0.418068	0.575668	0.409108	0.375
1.61873	0.628515	0.864138	0.909665	0.939622	0.775426	0.650061	0.864606	0.629371	0.565978	0.864138	1	0.267469	0.574075	0.311403	0.756477	0.363636	0.362885	0.309279	0	0.966382	0.239059	0.430269	0.239726	0.03125
1.70393	1	1	1	1	1	1	1	1	0.449922	1	0.599648	0.217402	1	0.378656	0.702537	0.5	0.268043	0.185567	0.199999	0.65291	0.0909091	0.0326384	0.236324	0.75
1.78912	0.877842	0.877501	0.776505	0.88037	0.951793	0.982989	0.835111	0.923077	0.408584	0.877501	0.305116	0.25677	0.393004	0.402047	0.295949	0.181818	0.2433	0.237115	0.378572	0.828901	0.281705	0.213652	0.354568	0.1875
1.87432	0.759923	0.717887	0.652223	0.850552	0.618165	0.989064	0.566257	0.748252	0.456281	0.717887	0.310405	0.10448	0.074075	0.277778	0.463465	0.477273	0.0701031	0.29897	0.667857	0.398269	0.347364	0.551932	0.323611	0.09375
1.95952	0.620811	0.708239	0.708621	0.587774	0.623015	0.971446	0.554371	0.797203	0.216216	0.708239	0.500883	0.0364427	0.425925	0.355264	0.4494	0.318182	0.0412382	0.103092	0.178573	0.438535	0.434345	0.198813	0.210066	0.15625
2.04471	0.739497	0.529322	0.589035	0.534339	0.697383	0.982989	0.510385	0.524476	0.165341	0.529322	0.479718	0.0846707	0.250513	0.195906	0.198397	0.227273	0.204123	0.0824753	0.50357	0.483442	0.274973	0.186945	0.407812	0.25
2.12991	0.51946	0.524872	0.591645	0.504354	0.715902	0.78554	0.701177	0.629371	0.284578	0.524872	0.246914	0.0548312	0.0715	0.399122	0.28153	0.136364	0.200001	0.0927836	0.42857	0.216759	0.435464	0.0890183	0.36494	0.25
2.21511	0.472063	0.461023	0.563965	0.416209	0.597883	0.639125	0.675196	0.48951	0.00317838	0.461023	0.557319	0.0173019	0.115742	0.190058	0.220296	0	0.0350516	0.0274918	0.414284	0.391746	0.409091	0.655789	0.164114	0.375
2.3003	0.603851	0.441721	0.574414	0.383349	0.717079	0.68469	0.613815	0.531469	0.0190784	0.441721	0.0864213	0.0585089	0.275721	0.127192	0.506278	0.113636	0.356702	0.261167	0.157141	0.501756	0.451177	0.373889	0.365996	0.53125
2.3855	0.470903	0.451375	0.526894	0.363223	0.676808	0.667679	0.36115	0.48951	0.0779027	0.451375	0.0917102	0.0842528	0.354425	0.0146194	0.313661	0.318182	0.0412382	0.0618557	0.157141	0.257025	0.50505	0	0.181455	0.15625
2.4707	0.600772	0.380845	0.554049	0.395016	0.77381	0.51458	0.559168	0.41958	0.0333865	0.380845	0.313934	0.157807	0.375	0.226608	0.261151	0.272727	0.148454	0.209623	0.249997	0.186653	3.26e-13	0.335314	0.256018	0.34375
2.55589	0.727554	0.451375	0.428196	0.444394	0.757937	0.579586	0.613125	0.433566	0.128776	0.451375	0.225749	0.139251	0.0560708	0.122808	0.190569	0.0227273	0.253609	0.309279	0.253573	0.296412	0.3165	0.320475	0.104382	0.25
2.64109	0.769173	0.401632	0.499214	0.516522	0.82525	0.603888	0.654466	0.468531	0.147854	0.401632	0.0864213	0.151454	0.218108	0.0745611	0.349355	0.386364	0.251548	0.309279	0.260713	0.497742	0.260382	0.317509	0.190454	0.25
2.72629	0.621964	0.345213	0.456923	0.428143	0.939154	0.36695	0.576226	0.538462	0.0190784	0.345213	0.0846553	0.0919425	0.166667	0.233919	0.281176	0.0909091	0.270104	0.216495	0.228571	0.250878	0.191918	0.0178048	0.0984683	0.25
2.81148	0.828133	0.367482	0.584339	0.407684	0.830982	0.461725	0.486535	0.685315	0.0127189	0.367482	0.146386	0.0882648	0.249488	0.0672528	0.190653	0.0454546	0.0556689	0.302407	0.307141	0.405419	0.157686	0.637984	0.0827462	0.3125
2.89668	0.569942	0.34818	0.346214	0.361198	0.734862	0.512759	0.47933	0.608392	0.054054	0.34818	3.41e-15	0.0375293	0.223767	0.033625	0.0818894	0.0681818	0.420619	0.185567	0.121428	0.291395	0.106059	0	0.143124	0.25
