# Supplementary material for: Neonatal AAV gene therapy rescues hearing in a mouse model of SYNE4 deafness
Source: EMBO Mol Med. 2020 Dec 22;13(2):e13259. doi: 10.15252/emmm.202013259 (PMC7863404; doi:10.15252/emmm.202013259)
Supplement: Supplementary file 7 — Source Data for Figure 3 [file EMMM-13-e13259-s005.zip › Figure 3/OHC intensity.xlsx]

## Sheet: Sheet1
Cntrl	Mouse #1			Mouse #2			Mouse #3
position (khz)	8	16	32	8	16	32	8	16	32
0.696148	143.568		74.355	158	314.03	178.03	240.627	348.5	140.716
-1.99875	150.642	258.551	82.5086	180.701	352.272	178.194	261.419	354.047	143.421
-0.679452	154.24	529.81	99.995	261.461	398.111	219.36	270.853	363.595	182.982
1.28815	169.761	307.572	108.801	280.374	402.072	222.326	273.135	367.962	189.724
-0.998352	187.946	470.337	115.655	281.782	429.739	238.133	277.97	388.871	197.029
-0.099152	199.229	445.933	126.416	296.929	460.462	253.153	281.541	395.604	203.259
-0.381952	221.81	501.002	127.484	299.591	461.834	269.207	282.876	402.291	212.438
1.07565	222.041	542.318	129.054	316.529	484.847	299.738	285.979	427.367	232.493
1.84105	229.059	575.656	133.44	323.089	511.815	301.409	288.999	429.666	242.699
-0.708452	235.924	980.107	137.915	344.035	520.43	314.399	297.933	465.889	253.583
-2.26955	246.25	457.31	161.014	351.415	525.201	326.747	313.74	475.484	266.668
-0.995752	256.518	339.224	164.313	354.929	527.552	331.149	350.89	476.236	280.008
0.747848	257.5	574.11	168.9	362.182	534.785	338.222	357.248	484.329	291.609
0.542748	257.769	344.935	173.973	368.096	535.103	348.051	358.409	485.193	301.988
0.450648	263.255	643.065	175.796	377.342	537.085	349.557	360.334	491.225	311.646
-0.331052	279.989	1253.27	177.366	393.69	543.179	350.633	368.981	504.882	320.176
-1.70755	285.023	485.631	184.527	409.172	545.36	362.97	382.322	504.951	329.302
-0.615052	286.383	513.929	189.104	412.748	546.324	364.213	383.399	507.297	354.712
-0.859552	290.44	434.2	191.94	416.08	546.874	368.705	386.564	508.506	368.228
-1.01135	300.152	652.137	197.951	419.303	562.173	378.402	389.652	510.517	370.401
0.759548	303.612	1018.21	198.961	438.786	575.124	383.217	397.829	512.589	383.526
-0.354852	303.848	578.771	214.908	438.883	581.955	384.445	398.338	517.933	387.181
1.06435	306.243	521.918	223.892	459.628	583.413	386.097	405.807	519.293	392.651
1.44935	307.317	607.663	232.412	462.729	587.726	393.712	410.6	521.836	395.481
0.964048	318.248	363.398	235.843	464.017	601.934	401.727	411.497	528.951	397.248
2.06045	329.352	1262.93	251.781	477.84	608.008	403.385	412.63	532.768	407.272
1.24235	331.317	689.68	260.951	478.256	611.962	410.657	421.525	538.969	412.167
-2.48085	343.595	425.413	263.652	481.054	616.224	411.01	424.308	559.174	414.668
0.426348	343.815	1064.67	265.093	485.244	628.911	411.134	435.483	571.706	415.111
1.68815	348.824	513.421	269.365	491.237	631.649	413.582	441.545	599.106	419.449
0.674848	350.818	770.868	271.749	493.706	633.84	415.872	443.18	601.194	424.171
-0.372652	353.752	616.947	287.257	499.258	662.727	418.466	454.46	604.776	441.845
2.11465	354.006	382.521	291.585	509.654	672.491	423.496	468.328	612.031	445.234
-0.810352	369.955	716.116	302.267	513.669	683.514	423.757	482.68	614.283	453.438
-0.576352	371.642	456.096	306.475	515.616	707.867	424.702	483.505	619.495	462.955
1.65125	380.033	719.604	315.068	518.933	708.243	425.946	486.053	623.146	474.917
1.04685	380.303	616.785	318.558	524.944	709.933	436.198	487.713	625.854	476.005
1.16535	385.788	803.141	318.607	544.093	723.91	436.415	492.419	631.293	485.93
1.57415	397.977	791.829	318.839	549.207	729.88	438.796	504.444	642.502	492.978
1.35895	407.272	1472.84	322.114	569.627	739.051	440.032	519.158	642.658	499.91
-1.20395	407.716	789.401	331.599	585.708	767.761	441.577	529.309	652.466	505.599
-0.865352	408.793	836.2	331.757	590.051	785.487	443.129	541.636	655.014	518.654
-0.007652	409.5	1249.75	336.465	597.445	788.489	453.111	543.895	663.449	533.983
0.283848	414.317	614.523	339.288	604.388	798.721	467.117	546.384	668.691	538.283
-0.564852	416.207	936.528	345.434	607.149	803.622	467.539	547.806	674.131	542.38
-0.717552	419.61	678.671	348.343	625.856	803.635	467.894	552.321	677.11	545.613
0.383148	422.559	862.453	354.124	633.539	807.336	470.489	564.315	683.162	568.175
0.633648	424.24	1068.6	354.247	644.317	811.265	471.177	578.892	684.685	587.075
-0.757152	424.499	759.943	354.59	651.47	814.927	472.025	586.706	684.876	593.833
-0.164152	447.946	617.682	363.049	659.477	826.225	472.461	590.982	695.678	598.245
-0.566352	457.086	633.028	363.808	693.193	866.829	478.993	600.118	702.233	617.921
-1.58235	458.651	486.565	364.078	699.359	869.351	485.862	605.175	710.972	620.728
0.672548	466.722	736.274	365.825	701.024	875.508	486.248	613.583	715.863	621.178
-1.55005	489.155	713.39	382.163	704.648	894.16	489.472	615.709	718.919	623.418
0.758648	507.939	606.946	396.303	709.827	895.179	489.916	630.3	726.261	630.12
0.415048	529.813	767.615	399.013	719.261	908.552	499.084	633.211	728.675	634.846
1.15415	530.925	1222.9	401.276	725.597	925.483	500.864	636.74	735.401	641.045
0.438848	531.098	546.634	402.123	726.268	933.16	502.917	648.89	756.915	655.427
0.926348	540.529	544.103	405.47	729.479	943.315	511.249	651.784	775.961	707.459
-0.322852	541.381	1027.77	415.292	825.019	978.557	514.992	656.971	777.371	709.727
0.279148	545.379	1053.21	430.616	826.123	987.792	515.827	668.826	779.378	716.432
-0.990252	556.231	1216.77	440.576	850.093	989.935	519.857	673.142	779.644	720.465
-0.378352	559.863	718.504	447.501	867.628	991.663	520.265	692.055	795.284	749.294
1.17845	560.918	873.089	451.374	876.361	994.878	531.176	694.307	800.944	755.625
0.187848	585.628	540.222	455.616	934.274	1007.99	536.732	715.026	806.658	758.564
-1.99385	599.158	866.153	456.544	962.365	1036.76	539.016	736.049	817.695	758.79
0.646448	609.379	954.858	465.947	979.134	1078.55	540.544	750.869	828.209	762.738
-1.06545	632.077	1779.46	467.449	980.239	1086.37	549.649	765.63	829.125	794.019
0.522548	692.349	717.778	472.214	1067.12	1112.98	549.904	810.462	846.709	808.32
0.530048	767.046	1073.5	472.962	1228.39	1122.57	556.984	815.198	853.412	811.871
-1.19365	899.675	802.591	518.195	1232.1	1126.9	559.394	816.496	869.427	836.093
-0.301552	902.092	823.984	537.576		1156.15	561.825	835.185	882.485	858.755
-0.768952	973.673	970.183	539.403		1176.83	562.779	842.794	886.82	902.465
-1.62365		766.937	576.195		1181.06	582.243	961.74	899.678	905.545
-1.02455		1724.06	628.197		1252.95	590.766	990.571	907.062	936.129
		1314.14	638.702		1306.26	594.034	992.79	916.091	970.294
		724.383	649.954		1377.45	603.409	1093.64	934.64	1076.26
		1097.39	668.951		1464.35	638.489	1255.55	937.041	1165.7
		1032.4	727.755		1483.71	642.29		952.488	1174.34
		833.626	783.664		1628.31	643.188		979.866
		1739.78	809.698		1713.72	644.39		997.741
			817.638		1780.96	646.063		1002.49
			980.322		1909.13	649.043		1007.96
			1059.55		2048.72	657.353		1013.2
			1095.27		2088.76	657.418		1023.54
			1321.02			658.679		1030.73
						667.059		1046.78
						680.854		1050.92
						699.923		1057.97
						706.912		1062.77
						714.734		1130.2
						734.028		1147.65
						735.266		1149.77
						746.581		1168.68
						764.67		1279.88
						766.175		1288.2
						775.415		1305.05
						776.669		1406.88
						793.88		1456.57
						806.442		1511.98
						816.145		1518.46
						849.957		1684.07
						865.129		1821.62
						877.504
						930.466
						950.712
						981.613
						1001.73
						1020.62
						1111.99
						1137.26
