# Supplementary material for: Neonatal AAV gene therapy rescues hearing in a mouse model of SYNE4 deafness
Source: EMBO Mol Med. 2020 Dec 22;13(2):e13259. doi: 10.15252/emmm.202013259 (PMC7863404; doi:10.15252/emmm.202013259)
Supplement: Supplementary file 8 — Source Data for Figure 4 [file EMMM-13-e13259-s006.zip]

Archive with 28 entries (27 files):
- Figure 4/
- Figure 4/P14 8khz mut OHC example.png
- __MACOSX/Figure 4/._P14 8khz mut OHC example.png
- Figure 4/OHC nuc dist.xlsx
- __MACOSX/Figure 4/._OHC nuc dist.xlsx
- Figure 4/P14 8khz WT nuc pos.jpg
- Figure 4/P14 8khz mut inj AAV-S4 nuc pos OHC surface.tif
- __MACOSX/Figure 4/._P14 8khz mut inj AAV-S4 nuc pos OHC surface.tif
- Figure 4/P14 8khz mut inj AAV-S4 nuc pos.jpg
- __MACOSX/Figure 4/._P14 8khz mut inj AAV-S4 nuc pos.jpg
- Figure 4/P14 8khz WT nuc pos IHC surface.tif
- __MACOSX/Figure 4/._P14 8khz WT nuc pos IHC surface.tif
- Figure 4/P14 8khz mut nuc pos OHC surface.tif
- __MACOSX/Figure 4/._P14 8khz mut nuc pos OHC surface.tif
- Figure 4/IHC nuc dist.xlsx
- __MACOSX/Figure 4/._IHC nuc dist.xlsx
- Figure 4/P14 16khz mut nuc pos.jpg
- __MACOSX/Figure 4/._P14 16khz mut nuc pos.jpg
- Figure 4/P14 8khz mut inj OHC.png
- __MACOSX/Figure 4/._P14 8khz mut inj OHC.png
- Figure 4/P14 8khz wt OHC example.png
- __MACOSX/Figure 4/._P14 8khz wt OHC example.png
- Figure 4/P14 8khz mut inj AAV-S4 nuc pos IHC surface.tif
- __MACOSX/Figure 4/._P14 8khz mut inj AAV-S4 nuc pos IHC surface.tif
- Figure 4/P14 8khz WT nuc pos OHC surface.tif
- __MACOSX/Figure 4/._P14 8khz WT nuc pos OHC surface.tif
- Figure 4/P14 8khz mut nuc pos IHC surface.tif
- __MACOSX/Figure 4/._P14 8khz mut nuc pos IHC surface.tif
