# Supplementary material for: Neonatal AAV gene therapy rescues hearing in a mouse model of SYNE4 deafness
Source: EMBO Mol Med. 2020 Dec 22;13(2):e13259. doi: 10.15252/emmm.202013259 (PMC7863404; doi:10.15252/emmm.202013259)
Supplement: Supplementary file 8 — Source Data for Figure 4 [file EMMM-13-e13259-s006.zip › Figure 4/OHC nuc dist.xlsx]

## Sheet: Sheet1
	wt																																													mut
8	14.6203	12.6399	14.4016	12.3193	11.8194	11.726	11.9368	10.4181	9.7005	9.47127	14.0603	14.1545	14.3902	13.9603	13.0207	17.6993	15.4767	16.866	15.5073	13.9485	15.6204	15.66	17.1337	16.7168	15.8159	14.0841	12.5149	13.9809	14.383	12.8312	8.94364	9.38133	10.1679	10.9182	10.9182	14.4825	14.7386	15.0166	14.2577	17.4401	12.065	12.5014	10.9679	11.3903	10.5255	4.26854	5.86278	5.73855
16	8.53157	7.51365	8.90664	8.45424	8.66567	9.06114	9.72964	10.4498	9.79045	8.58067	15.9038	14.3018	16.3133	13.6641	12.0996	10.5244	13.7984	12.376	13.8479	10.6701	14.2172	14.2172	12.4652	14.1621	14.1459	13.0682	11.3377	10.1661	12.0771	11.8338	15.1404	15.4245	16.1442	12.9398	11.6862	16.7468	14.6022	14.1988	13.5989	10.4708	14.4376	12.0932	11.197	12.1913	11.8516	5.97174	4.75364	4.61284	5.21259
32	8.26338	8.66805	8.40504	9.70646	8.64305	8.59748	11.9054	11.6952	11.0791	9.93727	11.8225	11.9547	9.84269	10.4202	8.55214	9.24545	7.30367	7.88066	8.05791	9.10677	8.7135	8.72461	7.53885	8.93843	8.43271	9.60478	8.41999	6.99608	7.5279	8.45215	11.157	11.5491	11.2239	11.2169	10.6956	11.7507	8.91021	14.4836	8.85993	8.50345	8.65592	8.65592	8.1666	13.4268	12.3714	4.29447	4.89902	4.9512	4.3637
[truncated: 46 more columns]
