# Supplementary material for: Neonatal AAV gene therapy rescues hearing in a mouse model of SYNE4 deafness
Source: EMBO Mol Med. 2020 Dec 22;13(2):e13259. doi: 10.15252/emmm.202013259 (PMC7863404; doi:10.15252/emmm.202013259)
Supplement: Supplementary file 8 — Source Data for Figure 4 [file EMMM-13-e13259-s006.zip › Figure 4/IHC nuc dist.xlsx]

## Sheet: Sheet1
	wt															mut															mut aav-syne4
8	10.6948	9.68016	12.7587	10.3292	12.0342	13.4968	10.0031	15.8376	11.3708	10.4842	10.9081	11.4626	15.9324	14.9291	15.2816	10.3356	11.7741	9.39823	10.2326	10.42	12.7504	12.5717	14.2981	15.4867	15.2192	7.5852	7.37229	6.39744	7.12447	5.67281	12.375	11.0163	12.8752	14.1136	15.8865	13.5345	12.7169	9.33467	17.3385	10.7129
16	6.83536	6.65512	6.81724	7.9533	6.98912	10.069	16.1927	8.06859	13.3355	9.27788	10.4181	13.0862	9.77978	9.16809	9.38047	11.7301	11.9292	10.6497	10.7457	9.03738	14.6611	14.7056	14.1728	13.8245	17.1528	5.67342	4.95712	7.29526	7.88532	7.02983	12.8344	13.0724	15.6643	16.1531	11.9785	8.28043	9.28078	9.18277	8.93223	8.63652
32	9.37421	8.17334	10.7765	12.468	14.3433	8.77912	10.2392	10.8444	9.85846	5.64637	10.3479	9.1816	10.1773	10.5199	13.6306	11.8741	11.2932	13.1666	11.8907	12.1532	9.74728	11.802	13.4889	10.2399	10.817	6.06013	7.19889	4.9953	6.14666	6.66512	9.311	12.3282	6.58742	10.6476	10.6345	8.18389	12.6495	8.71577	6.28145	6.87028
