# Supplementary material for: Neonatal AAV gene therapy rescues hearing in a mouse model of SYNE4 deafness
Source: EMBO Mol Med. 2020 Dec 22;13(2):e13259. doi: 10.15252/emmm.202013259 (PMC7863404; doi:10.15252/emmm.202013259)
Supplement: Supplementary file 9 — Source Data for Figure 5 [file EMMM-13-e13259-s007.zip]

Archive with 11 entries (10 files):
- Figure 5/
- Figure 5/P1-N1 amplitude.xlsx
- __MACOSX/Figure 5/._P1-N1 amplitude.xlsx
- Figure 5/12w ABR.xlsx
- __MACOSX/Figure 5/._12w ABR.xlsx
- Figure 5/4w DPOAE.xlsx
- __MACOSX/Figure 5/._4w DPOAE.xlsx
- Figure 5/4w ABR.xlsx
- __MACOSX/Figure 5/._4w ABR.xlsx
- Figure 5/P1 latency.xlsx
- __MACOSX/Figure 5/._P1 latency.xlsx
