# Supplementary material for: Neonatal AAV gene therapy rescues hearing in a mouse model of SYNE4 deafness
Source: EMBO Mol Med. 2020 Dec 22;13(2):e13259. doi: 10.15252/emmm.202013259 (PMC7863404; doi:10.15252/emmm.202013259)
Supplement: Supplementary file 9 — Source Data for Figure 5 [file EMMM-13-e13259-s007.zip › Figure 5/12w ABR.xlsx]

## Sheet: Sheet1
	Mut AAV-Syne4															Mut								WT						Best performer (Mut AAV Syne4)	Mut AAV-GFP
	42	32	56	57	62	69	70	71	72	73	83	84	33	34	35	34	50	53	54	30	32	51	49	65	67	79	81	85	86	84	60	61	74	75	77
6	55	30	35	35	50	60	30	35	50	40	45	30	40	40	30	90	90	90	85	90	90	90	90	25	25	25	25	25	20	30	85	90	90	90	85
12	80	15	25	20	80	80	20	30	60	25	20	20	30	20	15	85	85	80	80	80	85	75	80	15	10	10	10	20	10	15	75	75	80	80	75
18	90	15	35	20	85	85	35	65	35	30	45	25	45	25	40	90	85	85	85	90	90	90	85	15	15	10	10	10	10	15	85	80	90	80	80
24	90	30	40	25	90	90	55	85	40	40	50	30	40	25	30	90	90	90	85	90	90	90	85	20	20	25	20	15	15	30	80	85	90	75	80
30	90	35	80	40	90	90	85	90	60	55	65	60	70	30	55	90	90	90	90	90	90	90	90	30	30	60	40	35	40	35	90	90	90	85	90
35	90	45	85	55	90	90	85	90	75	65	60	50	90	55	75	90	90	90	90	90	90	90	90	45	50	70	60	50	45	45	90	90	90	90	90
