# Supplementary material for: Neonatal AAV gene therapy rescues hearing in a mouse model of SYNE4 deafness
Source: EMBO Mol Med. 2020 Dec 22;13(2):e13259. doi: 10.15252/emmm.202013259 (PMC7863404; doi:10.15252/emmm.202013259)
Supplement: Supplementary file 9 — Source Data for Figure 5 [file EMMM-13-e13259-s007.zip › Figure 5/4w DPOAE.xlsx]

## Sheet: Sheet1
	Mut (n=5)					Mut AAV-Syne4 (n=6)						WT (n=6)
	4a	5a	6a	7a	8a	32	33	34	35	37	38	1b	2b	3b	4b	52	54
6	85	85	85	85	85	80	80	75	60	65	85	75	80	55	85	60	50
12.4	80	65	80	65	70	25	35	30	25	20	30	30	30	25	35	30	30
18	75	65	85	65	70	35	30	35	35	30	30	35	35	30	35	30	30
24	80	75	80	80	75	40	40	50	40	20	20	40	40	40	40	35	25
30.2	85	85	85	85	80	55	50	50	45	50	50	45	45	45	40	50	45
35	85	85	85	85	80	70	75	60	50	50	50	45	55	45	50	85	45
