# Supplementary material for: Neonatal AAV gene therapy rescues hearing in a mouse model of SYNE4 deafness
Source: EMBO Mol Med. 2020 Dec 22;13(2):e13259. doi: 10.15252/emmm.202013259 (PMC7863404; doi:10.15252/emmm.202013259)
Supplement: Supplementary file 9 — Source Data for Figure 5 [file EMMM-13-e13259-s007.zip › Figure 5/4w ABR.xlsx]

## Sheet: Sheet1
	Mut AAV-Syne4																				Mut								WT							Mut AAV-GFP
	41	42	46	56	57	62	69	70	71	72	73	83	84	32	33	34	35	36	37	38	50	52	53	54	30	32	51	49	40	65	67	79	81	85	86	60	61	74	75	76	77
6	30	40		35	30	25	40	30	30	35	35	35	35	35	40	30	40	25	35	30	85	85	75	85	90	85	90	75	25	25	25	25	25	25		80	80	75	90	85	85
12	15	15		25	10	20	50	10	35	10	15	15	20	15	20	20	15	10	10	15	60	65	55	70	85	65	90	60	10	10	10	10	10	10	10	60	65	55	75	70	70
18	10	35		40	20	50	50	15	20	30	20	20	20	10	15	15	15	15	20	10	75	75	60	70	90	70	90	60	15	10	10	10	15	15	10	60	65	55	75	80	70
24	20	40	30	50	20	60	35	25	15	30	25	20	20	15	20	20	25	15	30	10	75	75	65	60	70	55	90	50	15	10	10	15	15	15	20	55	65	55	70	80	70
30	25	50	30	50	20	75	55	35	35	55	40	40	35	25	20	25	25	40	25	30	70	80	80	65	90	80	90	45	25	30	30	40	30	30	35	75	85	85	90	90	90
35	20	65	35	75	35	80	80	50	45	45	40	60	40	35	40	55	40	65	45	30	85	90	85	80	90	80	90	70	30	25	25	60	50	55	40	90	90	85	90	90	90
