# Supplementary material for: Neonatal AAV gene therapy rescues hearing in a mouse model of SYNE4 deafness
Source: EMBO Mol Med. 2020 Dec 22;13(2):e13259. doi: 10.15252/emmm.202013259 (PMC7863404; doi:10.15252/emmm.202013259)
Supplement: Supplementary file 9 — Source Data for Figure 5 [file EMMM-13-e13259-s007.zip › Figure 5/P1 latency.xlsx]

## Sheet: Sheet1
WT	Syne4-/- injected (n=3)
21	21
21	37
34	32
20
35
34
