# Supplementary material for: Neonatal AAV gene therapy rescues hearing in a mouse model of SYNE4 deafness
Source: EMBO Mol Med. 2020 Dec 22;13(2):e13259. doi: 10.15252/emmm.202013259 (PMC7863404; doi:10.15252/emmm.202013259)
Supplement: Supplementary file 10 — Source Data for Figure 6 [file EMMM-13-e13259-s008.zip]

Archive with 24 entries (23 files):
- Figure 6/
- Figure 6/12w mut inj AAV-S4 12khz.png
- __MACOSX/Figure 6/._12w mut inj AAV-S4 12khz.png
- Figure 6/12w WT nuc pos OHC surface.jpg
- Figure 6/OHC counts 12w.xlsx
- __MACOSX/Figure 6/._OHC counts 12w.xlsx
- Figure 6/IHC correlation.xlsx
- __MACOSX/Figure 6/._IHC correlation.xlsx
- Figure 6/Nuc distance adult.xls
- __MACOSX/Figure 6/._Nuc distance adult.xls
- Figure 6/12w mut inj AAV-S4 OHC example.jpg
- __MACOSX/Figure 6/._12w mut inj AAV-S4 OHC example.jpg
- Figure 6/IHC counts 12w.xlsx
- __MACOSX/Figure 6/._IHC counts 12w.xlsx
- Figure 6/OHC correlation.xlsx
- __MACOSX/Figure 6/._OHC correlation.xlsx
- Figure 6/12w mut inj AAV-S4 tile scan.jpg
- Figure 6/12w WT OHC example.jpg
- __MACOSX/Figure 6/._12w WT OHC example.jpg
- Figure 6/12w mut 12khz.png
- __MACOSX/Figure 6/._12w mut 12khz.png
- Figure 6/12w WT 12khz.png
- __MACOSX/Figure 6/._12w WT 12khz.png
- Figure 6/12w mut inj AAV-S4 nuc pos OHC surface.jpg
