# Supplementary material for: Neonatal AAV gene therapy rescues hearing in a mouse model of SYNE4 deafness
Source: EMBO Mol Med. 2020 Dec 22;13(2):e13259. doi: 10.15252/emmm.202013259 (PMC7863404; doi:10.15252/emmm.202013259)
Supplement: Supplementary file 10 — Source Data for Figure 6 [file EMMM-13-e13259-s008.zip › Figure 6/OHC counts 12w.xlsx]

## Sheet: Sheet1
Dist from apex	Mut + AAV.Syne4										WT										Mut
	83	56	57	70	69						79	67	65								55	74	35
0	28	22	41	31	25						43		22								26	25	21
	31	43	31	29	27						50		34								28	28	20
	54	25	42	27	25						40	34	38								24	36	26
	53	42	40	34	31						49	33	37								24	25	15
0.4	44	40	33	34	38						39	25	34								8	13	7
	40	34	34	37	33						30	37	40								20	11	7
	35	37	38	36								31	39									8	3
	34	37	31	40	29							35	41								3	4	1
0.8	41	34	39	33	32							37	37								1	3	1
	28	33	39	37	35							37	40								1	0	1
	40	41	33	36	35							40	40								0	1	0
	43	40	39	38	36						47	38	41								1	0	0
1.2	37	43	37	37	33						47	34	39								1	0	0
	47	39	42	38	36						47	42	40								0	0	0
	30	42	40	34	39						48	38	35								2	0	0
	37	39	34	40	31						49	42	39								0	0	0
1.6	35	35	41	32	33						48	38	40								0	0	0
	28	39	30	34	37						49	40	42								0	0	0
	33	34	38		28						48	39	55								0	0	0
	33	40	40		27						50	39									0	0	0
2	26	40	42								51	37									0	0	0
	37	39	42								48	37									0	0	0
	28	44	38								47	39									0	0	0
	33	39	43								49	36									0	0	0
2.4	26	41	41								46	41										0	0
	33		48								38	39										0	0
	31		42									46											0
	27		42																				0
2.8	22		42
	29
	32
	30
3.2	33
	13
	9
3.6	9
