# Supplementary material for: Neonatal AAV gene therapy rescues hearing in a mouse model of SYNE4 deafness
Source: EMBO Mol Med. 2020 Dec 22;13(2):e13259. doi: 10.15252/emmm.202013259 (PMC7863404; doi:10.15252/emmm.202013259)
Supplement: Supplementary file 10 — Source Data for Figure 6 [file EMMM-13-e13259-s008.zip › Figure 6/IHC correlation.xlsx]

## Sheet: Sheet1
	IHC	12khz threshold
56	9	25
57	6	20
65	12	15
55	10	85
83	4	20
70	8	20
69	4	80
79	14	10
67	10	10
74	8	80
34	8	20
35	8	80
