# Supplementary material for: Neonatal AAV gene therapy rescues hearing in a mouse model of SYNE4 deafness
Source: EMBO Mol Med. 2020 Dec 22;13(2):e13259. doi: 10.15252/emmm.202013259 (PMC7863404; doi:10.15252/emmm.202013259)
Supplement: Supplementary file 10 — Source Data for Figure 6 [file EMMM-13-e13259-s008.zip › Figure 6/Nuc distance adult.xls]

## Sheet: Sheet1
Cell type	Total length	Nucleus position	Total length (sm)	Nucleus position (sm)	Total length (lin)	Nucleus position (lin)
1	19.314	16.7001	19.1303	16.3974	19.2611	16.586
1	19.7467	17.1051	19.6227	16.8194	19.7411	16.9962
1	19.0117	16.4541	18.8619	16.1674	18.9833	16.3454
1	21.0312	18.3895	20.176	16.8133	20.7917	17.7235
1	18.4442	12.1541	18.2902	10.9741	18.4375	11.5391
1	17.1379	14.4963	16.7132	13.9276	16.9493	14.2579
1	19.978	17.024	19.9649	17.1127	19.9334	17.0591
1	19.8999	16.1818	19.8668	16.5557	19.7366	16.3419
1	16.3438	13.5941	15.9643	13.3036	16.1001	13.4744
1	16.7684	14.2684	16.5027	13.7522	16.7073	14.0508
0	25.5053	18.0053	23.8315	14.8947	24.9818	17.2642
0	23.7716	18.4883	21.2101	15.15	22.5633	17.4462
0	25.1461	22.001	24.9204	22.1515	24.8967	22.0656
0	23.4238	17.1221	23.0612	17.2959	23.158	17.18
0	20.4058	14.1042	20.3407	14.5291	20.2792	14.2389
