# Supplementary material for: Neonatal AAV gene therapy rescues hearing in a mouse model of SYNE4 deafness
Source: EMBO Mol Med. 2020 Dec 22;13(2):e13259. doi: 10.15252/emmm.202013259 (PMC7863404; doi:10.15252/emmm.202013259)
Supplement: Supplementary file 10 — Source Data for Figure 6 [file EMMM-13-e13259-s008.zip › Figure 6/IHC counts 12w.xlsx]

## Sheet: Sheet1
Dist from apex	Mut AAV-Syne4										WT										Mut
	83	56	57	70	69	34					79	67	65								55	74	35	36
0	11	9	3	8	10	9					13		9								10	10	10	10
	10	11	2	10	9	10					11	9									11	12	10	10
	10	10	4	10	8	10					11	10									10	11	10	10
	6	10	1	8	10	10					12	11	11								10	12	11	11
0.4	1	10	5	8	9	10					12	13	10								10	12	10	10
	2	11	4	9	9	7					13	11	11								11	13	11	11
	0	10	5	10	7	8					13	11	10								13	13	11	11
	2	10	6	6	6	9						12	10								10	13	10	10
0.8	0	9	3	8	1	7						11	11								12	12	11	11
	4	9	5	6	3	6						10	10								12	11	11	11
	3	10	5	4	2	7						11	11								9	12	11	11
	1	10	4	7	3	6					14	11	10								10	10	11	11
1.2	1	10	5	7	4	5					11	11	11								10	0	10	10
	4	8	3	7	4	8					14	11	11								11	3	10	10
	5	10	6	9	5	4					14	13	11								9	11	10	10
	4	9	6	8	4	7					14	10	10								7	8	12	12
1.6	6	10	5	8	3	8					13	12	12								9	8	11	11
	5	10	5	12	1	8					13	11	13								8	5	8	8
	6	10	4		6	8					13	12	16								11	0	10	10
	6	7	9		6	7					14	12									9	2	12	12
2	7	8	6			9					14	11									11	0	11	11
	5	9	9			5					14	10									10	7	12	12
	4	10	6			6					11	12									9	10	12	12
	6	8	10			8					11	12									9	9	11	11
2.4	12	11	7			9					9	11										1	12	12
	10		7			7					13	11										13	12	12
	8		9			8						13											11	11
	9		10			7																	6
2.8	8		13			8
	12					9
	10					10
	10					9
3.2	12
	11
	13
3.6	11
