# Supplementary material for: Neonatal AAV gene therapy rescues hearing in a mouse model of SYNE4 deafness
Source: EMBO Mol Med. 2020 Dec 22;13(2):e13259. doi: 10.15252/emmm.202013259 (PMC7863404; doi:10.15252/emmm.202013259)
Supplement: Supplementary file 10 — Source Data for Figure 6 [file EMMM-13-e13259-s008.zip › Figure 6/OHC correlation.xlsx]

## Sheet: Sheet1
	OHC	12khz threshold
56	39	25
57	34	20
65	39	15
55	0	85
83	37	20
70	40	20
69	31	80
79	49	10
67	42	10
74	0	80
35	0	80
