# Supplementary material for: Neonatal AAV gene therapy rescues hearing in a mouse model of SYNE4 deafness
Source: EMBO Mol Med. 2020 Dec 22;13(2):e13259. doi: 10.15252/emmm.202013259 (PMC7863404; doi:10.15252/emmm.202013259)
Supplement: Supplementary file 11 — Source Data for Figure 7 [file EMMM-13-e13259-s009.zip]

Archive with 5 entries (4 files):
- Figure 7/
- Figure 7/Fear rotations.xlsx
- __MACOSX/Figure 7/._Fear rotations.xlsx
- Figure 7/Fear activity.xlsx
- __MACOSX/Figure 7/._Fear activity.xlsx
