# Supplementary material for: Neonatal AAV gene therapy rescues hearing in a mouse model of SYNE4 deafness
Source: EMBO Mol Med. 2020 Dec 22;13(2):e13259. doi: 10.15252/emmm.202013259 (PMC7863404; doi:10.15252/emmm.202013259)
Supplement: Supplementary file 11 — Source Data for Figure 7 [file EMMM-13-e13259-s009.zip › Figure 7/Fear rotations.xlsx]

## Sheet: Sheet1
	WT (n=14)																	Mut (n=16)																	Mut AAV-Syne4 (n=9)
	43	45	48	wt1	wt2	65	67	79	81	85	86	wtA	wtB	wtC				30	32	34	35	36	49	50	51	53	54	mutL	mutN	mutR	6	7	8		42	56	57	69	70	71	72	73	84
no tone	16.08	8.08	0	4.52	1.32	14.84	7.96	9.24	0	12.96	2.64	0	1.52	17.6				39.8	37.36	23.56	1.16	7.32	47.92	8.24	9.44	30.76	22.52	19	34.96	23.68	21.24	47.4	20.84		7.52	1.96	2.6	16.92	9.32	13.4	2.12	9.44	11.84
tone	42.2	22.12	20.92	32	27.08	13.92	23.92	26.24	27.8	19.16	42.84	16.84	26.08	27.92				41.52	52.72	8.72	26.92	45.52	30.6	16.12	21.6	22.56	43.56	21.52	32.8	44.24	9.72	43.52	20.56		49	20.52	27.96	45.04	46.4	38.76	24.48	22.8	38.36
