# Supplementary material for: Neonatal AAV gene therapy rescues hearing in a mouse model of SYNE4 deafness
Source: EMBO Mol Med. 2020 Dec 22;13(2):e13259. doi: 10.15252/emmm.202013259 (PMC7863404; doi:10.15252/emmm.202013259)
Supplement: Supplementary file 11 — Source Data for Figure 7 [file EMMM-13-e13259-s009.zip › Figure 7/Fear activity.xlsx]

## Sheet: Sheet1
	WT																	Mut																	Mut AAV-Syne4
	43	45	48	wt1	wt2	65	67	79	81	85	86	wtA	wtB	wtC				30	32	34	35	36	49	50	51	53	54	mutL	mutN	mutR	6	7	8		42	56	57	69	70	71	72	73	84
no tone	573.314	953.149	1148.12	945.478	1275.54	561.112	530.46	584.328	932.259	380.703	404.024	978.283	550.981	490.548				79.6936	114.622	324.527	1232.01	400.807	160.796	275.803	770.19	474.827	578.25	365.381	240.286	310.63	390.226	50.4501	228.759		833.677	1285.73	1105.92	389.186	723.879	638.642	1079.83	645.157	471.788
tone	180.634	601.297	399.609	299.995	471.192	679.869	325.504	279.748	287.43	607.57	99.5604	443.759	185.637	486.804				67.5572	81.3849	959.448	239.822	164.874	256.749	521.058	490.049	708.608	72.8726	320.562	305.769	53.2557	800.193	208.385	292.381		55.7273	523.68	440.272	185.143	133.124	311.566	417.166	499.671	76.5062
